# Supplementary material for: Do Colonic Mucosal Tumor Necrosis Factor Alpha Levels Play a Role in Diverticular Disease? A Systematic Review and Meta-Analysis
Source: Int J Mol Sci. 2023 Jun 9;24(12):9934. doi: 10.3390/ijms24129934 (PMC10298590; doi:10.3390/ijms24129934)
Supplement: Supplementary file 1 [file ijms-24-09934-s001.zip]

Archive with 1 entries (1 files):
- ijms-2428340-supplementary.pdf
